# Supplementary material for: Advancing HIV Diagnostics: Comparative Evaluation of Multisure HIV-1/2 Rapid Confirmatory Test Against Geenius and Traditional Reference Assays Within a CDC-Aligned Diagnostic Framework
Source: Microorganisms. 2026 Mar 19;14(3):693. doi: 10.3390/microorganisms14030693 (PMC13028974; doi:10.3390/microorganisms14030693)
Supplement: Supplementary file 1 [file microorganisms-14-00693-s001.zip]

Archive with 1 entries (1 files):
- microorganisms-4115052-supplementary.pdf
